# Supplementary material for: Evaluation of a subcutaneous continuous glucose monitoring system in critically ill neonatal foals
Source: J Vet Intern Med. 2026 Jan 21;40(1):aalaf059. doi: 10.1093/jvimsj/aalaf059 (PMC12881958; doi:10.1093/jvimsj/aalaf059)
Supplement: aalaf059_Supplemental_Figure_Tables [file aalaf059_supplemental_figure_tables.zip]

Archive with 3 entries (3 files):
- Figure S1.docx
- Table_S1_copy_aalaf059.docx
- Table_S2_copy_aalaf059.docx
